# Supplementary material for: The Interplay between Histamine H4 Receptor and the Kidney Function: The Lesson from H4 Receptor Knockout Mice
Source: Biomolecules. 2021 Oct 15;11(10):1517. doi: 10.3390/biom11101517 (PMC8533779; doi:10.3390/biom11101517)
Supplement: Supplementary file 1 [file biomolecules-11-01517-s001.zip]

Archive with 1 entries (1 files):
- biomolecules-1318500-supplementary.pdf
